# Supplementary material for: Effect of intentional restriction of venous return on tissue oxygenation in a porcine model of acute limb ischemia
Source: PLoS One. 2020 Dec 14;15(12):e0243033. doi: 10.1371/journal.pone.0243033 (PMC7735909; doi:10.1371/journal.pone.0243033)
Supplement: S1 File — (XLS) [file pone.0243033.s003.XLS]

## Sheet: AAA
	Artery								Vein											Vein BP Change
PigNumber	TA0	TA1	TA2	TA3	TA4	TA5	TA6	TA7	TV0	TV1	TV2	TV3	TV4	TV5	TV6	TV7	TV5C1	TV6C1	TV7C1	T0BP	T1BP	T7BP
1	100	100	99	100	100	99	100	100	85	70	67	62	62	61	77	82	63	61	63	21	1	6
2	100	99	99	97	98	100	99	98	88	81	80	81	82	91	89	87	52	57	57	18	2	6
3	99	98	98	98	99	99	96	99	85	80	73	72	72	73	76	76				19	4	8
4	100	96	97	95	95	94	99	97	88	60	62	69	62	67	76	74				17	3	7
5	100	99	99	97	98	100	99	98	84	72	70	70	72	72	79	82				20	4	8
6	100	98	98	98	99	99	96	99	85	82	75	77	78	80	82	82				19	4	9
7	99	99	97	98	95	97	99	99	84	82	75	77	75	75	76	75				18	3	6
